# Supplementary material for: Construction of Direct Z−Scheme SnS2 Quantum Dots/Conjugated Polyimide with Superior Photocarrier Separation for Enhanced Photocatalytic Performances
Source: Polymers (Basel). 2022 Dec 14;14(24):5483. doi: 10.3390/polym14245483 (PMC9782883; doi:10.3390/polym14245483)
Supplement: Supplementary file 1 [file polymers-14-05483-s001.zip]

Archive with 1 entries (1 files):
- polymers-2024420-supplementary.pdf
